# Supplementary material for: The fourth crystallographic closest packing unveiled in the gold nanocluster crystal
Source: Nat Commun. 2017 Mar 24;8:14739. doi: 10.1038/ncomms14739 (PMC5376665; doi:10.1038/ncomms14739)
Supplement: Supplementary Data 1 — Crystal data of Au60S6(SCH2Ph)36 nanoclusters [file ncomms14739-s2.cif]

#######################################################################
#
#                 Cambridge Crystallographic Data Centre
#                                CCDC 
#
#######################################################################
#
# If this CIF has been generated directly or indirectly from an entry in the 
# Cambridge Structural Database, then it will include bibliographic, chemical, 
# crystal, experimental, refinement or atomic coordinate data resulting from 
# the CCDC's data processing and validation procedures. Files generated from 
# CSD entries are Copyright 2016 Cambridge Crystallographic Data Centre. They 
# may be used in bona fide research applications only, and may not be copied or 
# further disseminated in any form, whether machine-readable or not, except for 
# the purposes of generating routine backup copies on your local computer 
# system.
# 
# Files arising from any other source may also contain material that is the 
# copyright of third parties, including the originator, and you should check 
# with the originator concerning the permitted uses of the information 
# contained in this CIF.
#
# For further information on the CCDC and the free tools enCIFer and Mercury
# for validating and visualising CIF files, please visit www.ccdc.cam.ac.uk
#
#######################################################################

data_160523
_symmetry_cell_setting           hexagonal
_symmetry_space_group_name_H-M   'P 65 2 2'
_symmetry_Int_Tables_number      179
loop_
_symmetry_equiv_pos_site_id
_symmetry_equiv_pos_as_xyz
1 x,y,z
2 x-y,x,5/6+z
3 -y,x-y,2/3+z
4 -x,-y,1/2+z
5 -x+y,-x,1/3+z
6 y,-x+y,1/6+z
7 -y,-x,1/6-z
8 x-y,-y,-z
9 x,x-y,5/6-z
10 y,x,2/3-z
11 -x+y,y,1/2-z
12 -x,-x+y,1/3-z
_cell_length_a                   23.7062(5)
_cell_length_b                   23.7062(5)
_cell_length_c                   95.566(3)
_cell_angle_alpha                90
_cell_angle_beta                 90
_cell_angle_gamma                120
_cell_volume                     46511.2
loop_
_atom_site_label
_atom_site_type_symbol
_atom_site_fract_x
_atom_site_fract_y
_atom_site_fract_z
Au1 Au 0.3786 0.9719 0.0146
Au2 Au 0.2697 0.9307 -0.0050
Au3 Au 0.3141 0.8488 0.0039
Au4 Au 0.2502 0.8888 0.0223
Au5 Au 0.3528 0.9137 0.0473
Au6 Au 0.4807 1.0002 0.0339
Au7 Au 0.4512 1.1015 0.0263
Au8 Au 0.5155 1.0612 0.0080
Au9 Au 0.4171 0.8535 0.0260
Au10 Au 0.5922 0.9778 0.0152
Au11 Au 0.5674 0.9112 0.0423
Au12 Au 0.4962 0.7608 0.0321
Au13 Au 0.3618 0.7185 0.0141
Au14 Au 0.4133 0.6559 -0.0066
Au15 Au 0.2922 0.6140 -0.0287
Au16 Au 0.3837 0.7808 -0.0229
Au17 Au 0.5341 0.8713 -0.0310
Au18 Au 0.2588 0.7196 -0.0412
Au19 Au 0.1117 0.6205 -0.0319
Au20 Au 0.0713 0.7283 -0.0398
Au21 Au 0.2036 0.8337 -0.0515
Au22 Au 0.2812 0.9712 -0.0350
Au23 Au 0.1568 0.8815 -0.0237
Au24 Au 0.1415 0.9217 -0.0581
Au25 Au 0.2294 1.0602 -0.0445
Au26 Au 0.2192 1.0150 -0.0152
Au27 Au 0.2227 0.6669 -0.0084
Au28 Au 0.2869 1.1686 -0.0073
Au29 Au 0.4137 1.2264 0.0142
Au30 Au 0.5050 0.8097 -0.0006
S1 S 0.5986 1.1081 -0.0083
S2 S 0.4438 1.1932 0.0342
S3 S 0.3230 0.7552 -0.0021
S4 S 0.5236 0.7253 -0.0058
S5 S 0.0532 0.7988 -0.0266
S6 S 0.3907 1.2603 -0.0059
S7 S 0.1809 1.0892 -0.0082
S8 S 0.1189 0.9886 -0.0455
S9 S 0.1672 0.8609 -0.0711
S10 S 0.3493 0.9868 -0.0541
S11 S 0.0965 0.6585 -0.0523
S12 S 0.2825 0.6430 -0.0508
S13 S 0.4436 0.7948 -0.0429
S14 S 0.6309 0.9363 -0.0203
S15 S 0.5979 0.8402 0.0330
S16 S 0.3928 0.6816 0.0335
S17 S 0.3048 0.5772 -0.0071
S18 S 0.1163 0.5759 -0.0111
S19 S 0.1967 0.8607 0.0451
S20 S 0.3478 0.8145 0.0448
C1 C 0.3707 1.3302 -0.0009
H1A H 0.3417 1.3170 0.0074
H1B H 0.4113 1.3711 0.0014
C2 C 0.3374 1.3400 -0.0135
C7 C 0.2730 1.3243 -0.0116
H7 H 0.2520 1.3076 -0.0029
C6 C 0.2394 1.3331 -0.0225
H6 H 0.1954 1.3224 -0.0213
C5 C 0.2702 1.3575 -0.0353
H5 H 0.2472 1.3635 -0.0428
C4 C 0.3346 1.3732 -0.0371
H4 H 0.3556 1.3899 -0.0459
C3 C 0.3682 1.3644 -0.0262
H3 H 0.4122 1.3752 -0.0275
C2BA C 0.1463 1.1071 -0.0194
H2BA H 0.1609 1.1541 -0.0186
H2BB H 0.1590 1.0995 -0.0287
C9 C 0.0724 1.0681 -0.0181
C10 C 0.0413 1.0023 -0.0147
H10 H 0.0661 0.9814 -0.0132
C11 C -0.0262 0.9669 -0.0136
H11 H -0.0475 0.9219 -0.0113
C12 C -0.0625 0.9974 -0.0158
H12 H -0.1086 0.9732 -0.0150
C13 C -0.0314 1.0632 -0.0192
H13 H -0.0562 1.0841 -0.0207
C8AA C 0.0361 1.0986 -0.0203
H8AA H 0.0574 1.1436 -0.0226
C15 C 0.0942 1.0236 -0.0595
H15A H 0.1039 1.0680 -0.0569
H15B H 0.1186 1.0269 -0.0681
C16 C 0.0176 0.9784 -0.0623
C17 C -0.0304 0.9718 -0.0530
H17 H -0.0190 0.9992 -0.0450
C9AA C -0.0951 0.9250 -0.0553
H9AA H -0.1279 0.9205 -0.0490
C19 C -0.1117 0.8849 -0.0670
H19 H -0.1559 0.8529 -0.0687
C20 C -0.0637 0.8915 -0.0763
H20 H -0.0751 0.8641 -0.0843
C21 C 0.0010 0.9383 -0.0739
H21 H 0.0338 0.9428 -0.0803
C22 C 0.0882 0.7897 -0.0764
H22A H 0.0923 0.7502 -0.0764
H22B H 0.0545 0.7832 -0.0695
C0BA C 0.0698 0.7971 -0.0887
C24 C 0.0214 0.8137 -0.0898
H24 H 0.0005 0.8170 -0.0816
C25 C 0.0035 0.8254 -0.1029
H25 H -0.0296 0.8367 -0.1036
C26 C 0.0340 0.8205 -0.1148
H26 H 0.0217 0.8284 -0.1238
C1AA C 0.0824 0.8039 -0.1138
H1AA H 0.1032 0.8005 -0.1220
C28 C 0.1003 0.7922 -0.1007
H28 H 0.1333 0.7809 -0.1000
C2AA C 0.0340 0.5805 -0.0583
H2AA H 0.0530 0.5520 -0.0597
H2AB H 0.0002 0.5603 -0.0509
C30 C 0.0025 0.5842 -0.0717
C35 C 0.0311 0.5755 -0.0836
H35 H 0.0580 0.5565 -0.0828
C34 C 0.0205 0.5946 -0.0966
H34 H 0.0400 0.5886 -0.1048
C33 C -0.0189 0.6224 -0.0978
H33 H -0.0262 0.6355 -0.1067
C3AA C -0.0475 0.6312 -0.0859
H3AA H -0.0744 0.6502 -0.0867
C31 C -0.0368 0.6121 -0.0729
H31 H -0.0564 0.6180 -0.0648
C4AA C 0.2071 0.5774 -0.0570
H4AA H 0.1770 0.5548 -0.0491
H4AB H 0.1859 0.5931 -0.0636
C37 C 0.2266 0.5324 -0.0643
C38 C 0.2227 0.5264 -0.0788
H38 H 0.2061 0.5488 -0.0841
C39 C 0.2432 0.4877 -0.0855
H39 H 0.2405 0.4836 -0.0954
C40 C 0.2675 0.4550 -0.0777
H40 H 0.2814 0.4286 -0.0823
C41 C 0.2713 0.4610 -0.0632
H41 H 0.2879 0.4387 -0.0579
C42 C 0.2509 0.4998 -0.0565
H42 H 0.2535 0.5039 -0.0466
C43 C 0.3228 1.0160 -0.0680
H43A H 0.2754 0.9864 -0.0693
H43B H 0.3293 1.0593 -0.0654
C1BA C 0.3568 1.0223 -0.0819
C45 C 0.3950 1.0896 -0.0829
H45 H 0.3834 1.1167 -0.0778
C46 C 0.4502 1.1173 -0.0913
H46 H 0.4763 1.1633 -0.0919
C47 C 0.4671 1.0777 -0.0987
H47 H 0.5048 1.0966 -0.1045
C48 C 0.4289 1.0103 -0.0978
H48 H 0.4405 0.9832 -0.1029
C49 C 0.3738 0.9826 -0.0893
H49 H 0.3477 0.9366 -0.0887
C50 C 0.4180 0.8333 -0.0553
H50A H 0.3704 0.8073 -0.0569
H50B H 0.4291 0.8774 -0.0522
C51 C 0.4560 0.8365 -0.0687
C52 C 0.4180 0.7990 -0.0798
H52 H 0.3730 0.7691 -0.0785
C53 C 0.4460 0.8052 -0.0929
H53 H 0.4200 0.7796 -0.1006
C54 C 0.5119 0.8489 -0.0949
H54 H 0.5310 0.8532 -0.1039
C55 C 0.5499 0.8864 -0.0838
H55 H 0.5949 0.9163 -0.0851
C56 C 0.5219 0.8802 -0.0707
H56 H 0.5479 0.9059 -0.0631
C57 C 0.6908 0.9551 -0.0321
H57A H 0.6861 0.9827 -0.0392
H57B H 0.7323 0.9834 -0.0271
C58 C 0.6996 0.9077 -0.0395
C63 C 0.7346 0.8815 -0.0334
H63 H 0.7579 0.8996 -0.0249
C5AA C 0.7354 0.8289 -0.0396
H5AA H 0.7593 0.8110 -0.0354
C61 C 0.7012 0.8025 -0.0519
H61 H 0.7018 0.7666 -0.0562
C60 C 0.6663 0.8287 -0.0581
H60 H 0.6429 0.8107 -0.0665
C59 C 0.6654 0.8813 -0.0519
H59 H 0.6415 0.8993 -0.0560
C64 C 0.6332 0.8201 0.0471
H64A H 0.6007 0.8006 0.0547
H64B H 0.6440 0.7870 0.0439
C65 C 0.6942 0.8784 0.0528
C66 C 0.6901 0.9136 0.0640
H66 H 0.6495 0.8996 0.0685
C67 C 0.7455 0.9694 0.0686
H67 H 0.7427 0.9934 0.0763
C68 C 0.8050 0.9899 0.0621
H68 H 0.8429 1.0280 0.0652
C69 C 0.8091 0.9547 0.0509
H69 H 0.8498 0.9687 0.0464
C70 C 0.7537 0.8990 0.0462
H70 H 0.7565 0.8749 0.0386
C71 C 0.3771 0.6020 0.0289
H71A H 0.3298 0.5713 0.0279
H71B H 0.3994 0.6028 0.0201
C72 C 0.4049 0.5836 0.0412
C73 C 0.4704 0.6015 0.0413
H73 H 0.4969 0.6219 0.0334
C74 C 0.4973 0.5895 0.0531
H74 H 0.5421 0.6018 0.0532
C75 C 0.4586 0.5596 0.0648
H75 H 0.4770 0.5515 0.0728
C76 C 0.3931 0.5417 0.0646
H76 H 0.3667 0.5213 0.0726
C77 C 0.3663 0.5537 0.0529
H77 H 0.3215 0.5415 0.0528
C78 C 0.3117 0.5063 -0.0099
H78A H 0.2698 0.4730 -0.0140
H78B H 0.3450 0.5179 -0.0173
C80 C 0.3932 0.4911 0.0041
H80 H 0.4254 0.5164 -0.0026
C79 C 0.3283 0.4719 0.0016
C84 C 0.2811 0.4349 0.0115
H84 H 0.2367 0.4218 0.0098
C83 C 0.2988 0.4171 0.0239
H83 H 0.2665 0.3918 0.0306
C82 C 0.3637 0.4363 0.0264
H82 H 0.3758 0.4241 0.0348
C81 C 0.4109 0.4733 0.0165
H81 H 0.4553 0.4864 0.0182
C85 C 0.1255 0.5064 -0.0135
H85A H 0.1614 0.5208 -0.0203
H85B H 0.1437 0.5020 -0.0045
C86 C 0.0775 0.4365 -0.0177
C87 C 0.0529 0.4100 -0.0308
H87 H 0.0811 0.4224 -0.0387
C88 C -0.0131 0.3653 -0.0324
H88 H -0.0299 0.3472 -0.0413
C89 C -0.0544 0.3472 -0.0209
H89 H -0.0995 0.3166 -0.0220
C90 C -0.0298 0.3737 -0.0078
H90 H -0.0581 0.3613 0.0001
C91 C 0.0361 0.4184 -0.0062
H91 H 0.0529 0.4365 0.0027
C92 C 0.1247 0.7901 0.0446
H92A H 0.1117 0.7798 0.0346
H92B H 0.1315 0.7550 0.0483
C93 C 0.0684 0.7884 0.0525
C98 C 0.0840 0.8079 0.0663
H98 H 0.1238 0.8147 0.0702
C97 C 0.0412 0.8176 0.0745
H97 H 0.0519 0.8310 0.0840
C96 C -0.0171 0.8078 0.0689
H96 H -0.0463 0.8144 0.0745
C95 C -0.0327 0.7883 0.0551
H95 H -0.0725 0.7816 0.0512
C94 C 0.0101 0.7786 0.0468
H94 H -0.0005 0.7653 0.0374
C99 C 0.2675 0.7611 0.0386
H99A H 0.2398 0.7784 0.0421
H99B H 0.2690 0.7656 0.0283
C100 C 0.2317 0.6889 0.0417
C101 C 0.2438 0.6576 0.0527
H101 H 0.2667 0.6814 0.0607
C102 C 0.2222 0.5913 0.0518
H102 H 0.2304 0.5699 0.0592
C103 C 0.1885 0.5564 0.0400
H103 H 0.1738 0.5111 0.0394
C104 C 0.1765 0.5877 0.0291
H104 H 0.1535 0.5639 0.0210
C105 C 0.1981 0.6540 0.0300
H105 H 0.1899 0.6754 0.0225
C106 C 0.0162 0.8240 -0.0396
H10A H 0.0191 0.8652 -0.0365
H10B H 0.0418 0.8334 -0.0484
C107 C -0.0551 0.7753 -0.0430
C108 C -0.0850 0.7308 -0.0538
H108 H -0.0603 0.7315 -0.0617
C109 C -0.1511 0.6854 -0.0530
H109 H -0.1715 0.6550 -0.0604
C110 C -0.1872 0.6843 -0.0415
H110 H -0.2323 0.6532 -0.0410
C111 C -0.1572 0.7288 -0.0307
H111 H -0.1819 0.7281 -0.0228
C112 C -0.0912 0.7743 -0.0314
H112 H -0.0707 0.8046 -0.0240
S0AA S 0.5419 0.9891 0.0524
C0AA C 0.5085 0.9704 0.0680
H0AA H 0.5237 1.0144 0.0719
H0AB H 0.4623 0.9540 0.0656
C262 C 0.5009 0.9316 0.0815
C29 C 0.5529 0.9526 0.0908
H29 H 0.5683 0.9925 0.0957
C62 C 0.5824 0.9152 0.0928
H62 H 0.6180 0.9295 0.0991
C32 C 0.5599 0.8569 0.0856
H32 H 0.5800 0.8313 0.0870
C36 C 0.5079 0.8359 0.0764
H36 H 0.4925 0.7960 0.0715
C27 C 0.4784 0.8733 0.0743
H27 H 0.4428 0.8590 0.0680
C6AA C 0.5457 0.6677 -0.0298
C44 C 0.4852 0.6213 -0.0349
H44 H 0.4505 0.6304 -0.0352
C23 C 0.4754 0.5614 -0.0395
H23 H 0.4340 0.5296 -0.0430
C14 C 0.5261 0.5480 -0.0390
H14 H 0.5194 0.5071 -0.0422
C8 C 0.5867 0.5945 -0.0339
H8 H 0.6214 0.5854 -0.0336
C18 C 0.5965 0.6544 -0.0293
H18 H 0.6379 0.6861 -0.0258
C7AA C 0.5505 0.7297 -0.0244
H7AA H 0.5236 0.7410 -0.0304
H7AB H 0.5963 0.7653 -0.0252
Au1 Au 0.4067 1.0281 -0.0146
Au2 Au 0.3390 1.0693 0.0050
Au3 Au 0.4653 1.1512 -0.0039
Au4 Au 0.3614 1.1112 -0.0223
Au5 Au 0.4391 1.0863 -0.0473
Au6 Au 0.4805 0.9998 -0.0339
Au7 Au 0.3497 0.8985 -0.0263
Au8 Au 0.4543 0.9388 -0.0080
Au9 Au 0.5636 1.1465 -0.0260
Au10 Au 0.6144 1.0222 -0.0152
Au11 Au 0.6562 1.0888 -0.0423
Au12 Au 0.7354 1.2392 -0.0321
Au13 Au 0.6433 1.2815 -0.0141
Au14 Au 0.7574 1.3441 0.0066
Au15 Au 0.6782 1.3860 0.0287
Au16 Au 0.6029 1.2192 0.0229
Au17 Au 0.6628 1.1287 0.0310
Au18 Au 0.5392 1.2804 0.0412
Au19 Au 0.4912 1.3795 0.0319
Au20 Au 0.3430 1.2717 0.0398
Au21 Au 0.3699 1.1663 0.0515
Au22 Au 0.3100 1.0288 0.0350
Au23 Au 0.2753 1.1185 0.0237
Au24 Au 0.2198 1.0783 0.0581
Au25 Au 0.1692 0.9398 0.0445
Au26 Au 0.2042 0.9850 0.0152
Au27 Au 0.5558 1.3331 0.0084
Au28 Au 0.1183 0.8314 0.0073
Au29 Au 0.1873 0.7736 -0.0142
Au30 Au 0.6953 1.1903 0.0006
S1 S 0.4905 0.8919 0.0083
S2 S 0.2506 0.8068 -0.0342
S3 S 0.5678 1.2448 0.0021
S4 S 0.7983 1.2747 0.0058
S5 S 0.2544 1.2012 0.0266
S6 S 0.1304 0.7397 0.0059
S7 S 0.0917 0.9108 0.0082
S8 S 0.1303 1.0114 0.0455
S9 S 0.3063 1.1391 0.0711
S10 S 0.3625 1.0132 0.0541
S11 S 0.4380 1.3415 0.0523
S12 S 0.6395 1.3570 0.0508
S13 S 0.6488 1.2052 0.0429
S14 S 0.6946 1.0637 0.0203
S15 S 0.7577 1.1598 -0.0330
S16 S 0.7112 1.3184 -0.0335
S17 S 0.7276 1.4228 0.0071
S18 S 0.5404 1.4241 0.0111
S19 S 0.3360 1.1393 -0.0451
S20 S 0.5333 1.1855 -0.0448
C1 C 0.0405 0.6698 0.0009
H1A H 0.0247 0.6830 -0.0074
H1B H 0.0402 0.6289 -0.0014
C2 C -0.0026 0.6600 0.0135
C7 C -0.0513 0.6757 0.0116
H7 H -0.0556 0.6924 0.0029
C6 C -0.0937 0.6669 0.0225
H6 H -0.1270 0.6776 0.0213
C5 C -0.0873 0.6425 0.0353
H5 H -0.1163 0.6365 0.0428
C4 C -0.0386 0.6268 0.0371
H4 H -0.0343 0.6101 0.0459
C3 C 0.0038 0.6356 0.0262
H3 H 0.0370 0.6248 0.0275
C2BA C 0.0392 0.8929 0.0194
H2BA H 0.0068 0.8459 0.0186
H2BB H 0.0595 0.9005 0.0287
C9 C 0.0043 0.9319 0.0181
C10 C 0.0390 0.9977 0.0147
H10 H 0.0847 1.0186 0.0132
C11 C 0.0069 1.0331 0.0136
H11 H 0.0306 1.0781 0.0113
C12 C -0.0599 1.0026 0.0158
H12 H -0.0818 1.0268 0.0150
C13 C -0.0946 0.9368 0.0192
H13 H -0.1403 0.9159 0.0207
C8AA C -0.0625 0.9014 0.0203
H8AA H -0.0862 0.8564 0.0226
C15 C 0.0706 0.9764 0.0595
H15A H 0.0359 0.9320 0.0569
H15B H 0.0917 0.9731 0.0681
C16 C 0.0392 1.0216 0.0623
C17 C -0.0022 1.0282 0.0530
H17 H -0.0182 1.0008 0.0450
C9AA C -0.0201 1.0750 0.0553
H9AA H -0.0484 1.0795 0.0490
C19 C 0.0034 1.1151 0.0670
H19 H -0.0088 1.1471 0.0687
C20 C 0.0448 1.1085 0.0763
H20 H 0.0608 1.1359 0.0843
C21 C 0.0627 1.0617 0.0739
H21 H 0.0910 1.0572 0.0803
C22 C 0.2985 1.2103 0.0764
H22A H 0.3421 1.2498 0.0764
H22B H 0.2713 1.2168 0.0695
C0BA C 0.2727 1.2029 0.0887
C24 C 0.2077 1.1863 0.0898
H24 H 0.1835 1.1830 0.0816
C25 C 0.1781 1.1746 0.1029
H25 H 0.1337 1.1633 0.1036
C26 C 0.2135 1.1795 0.1148
H26 H 0.1933 1.1716 0.1238
C1AA C 0.2785 1.1961 0.1138
H1AA H 0.3027 1.1995 0.1220
C28 C 0.3081 1.2078 0.1007
H28 H 0.3524 1.2191 0.1000
C2AA C 0.4535 1.4195 0.0583
H2AA H 0.5010 1.4480 0.0597
H2AB H 0.4399 1.4397 0.0509
C30 C 0.4183 1.4158 0.0717
C35 C 0.4556 1.4245 0.0836
H35 H 0.5015 1.4435 0.0828
C34 C 0.4259 1.4054 0.0966
H34 H 0.4514 1.4114 0.1048
C33 C 0.3587 1.3776 0.0978
H33 H 0.3383 1.3645 0.1067
C3AA C 0.3213 1.3688 0.0859
H3AA H 0.2754 1.3498 0.0867
C31 C 0.3511 1.3879 0.0729
H31 H 0.3256 1.3820 0.0648
C4AA C 0.6297 1.4226 0.0570
H4AA H 0.6222 1.4452 0.0491
H4AB H 0.5928 1.4069 0.0636
C37 C 0.6942 1.4676 0.0643
C38 C 0.6963 1.4736 0.0788
H38 H 0.6573 1.4512 0.0841
C39 C 0.7555 1.5123 0.0855
H39 H 0.7569 1.5164 0.0954
C40 C 0.8125 1.5450 0.0777
H40 H 0.8528 1.5714 0.0823
C41 C 0.8103 1.5390 0.0632
H41 H 0.8492 1.5613 0.0579
C42 C 0.7511 1.5002 0.0565
H42 H 0.7496 1.4961 0.0466
C43 C 0.3068 0.9840 0.0680
H43A H 0.2890 1.0136 0.0693
H43B H 0.2700 0.9407 0.0654
C1BA C 0.3345 0.9777 0.0819
C45 C 0.3054 0.9104 0.0829
H45 H 0.2667 0.8833 0.0778
C46 C 0.3329 0.8827 0.0913
H46 H 0.3130 0.8367 0.0919
C47 C 0.3894 0.9223 0.0987
H47 H 0.4082 0.9034 0.1045
C48 C 0.4186 0.9897 0.0978
H48 H 0.4573 1.0168 0.1029
C49 C 0.3912 1.0174 0.0893
H49 H 0.4111 1.0634 0.0887
C50 C 0.5847 1.1667 0.0553
H50A H 0.5631 1.1927 0.0569
H50B H 0.5517 1.1226 0.0522
C51 C 0.6195 1.1635 0.0687
C52 C 0.6190 1.2010 0.0798
H52 H 0.6039 1.2309 0.0785
C53 C 0.6408 1.1948 0.0929
H53 H 0.6404 1.2204 0.1006
C54 C 0.6630 1.1511 0.0949
H54 H 0.6778 1.1468 0.1039
C55 C 0.6635 1.1136 0.0838
H55 H 0.6786 1.0837 0.0851
C56 C 0.6417 1.1198 0.0707
H56 H 0.6420 1.0941 0.0631
C57 C 0.7357 1.0449 0.0321
H57A H 0.7034 1.0173 0.0392
H57B H 0.7489 1.0166 0.0271
C58 C 0.7919 1.0923 0.0395
C63 C 0.8531 1.1185 0.0334
H63 H 0.8583 1.1004 0.0249
C5AA C 0.9065 1.1711 0.0396
H5AA H 0.9483 1.1890 0.0354
C61 C 0.8987 1.1975 0.0519
H61 H 0.9352 1.2334 0.0562
C60 C 0.8376 1.1713 0.0581
H60 H 0.8322 1.1893 0.0665
C59 C 0.7841 1.1187 0.0519
H59 H 0.7422 1.1007 0.0560
C64 C 0.8131 1.1799 -0.0471
H64A H 0.8001 1.1994 -0.0547
H64B H 0.8570 1.2130 -0.0439
C65 C 0.8158 1.1216 -0.0528
C66 C 0.7765 1.0864 -0.0640
H66 H 0.7499 1.1004 -0.0685
C67 C 0.7761 1.0306 -0.0686
H67 H 0.7493 1.0066 -0.0763
C68 C 0.8151 1.0101 -0.0621
H68 H 0.8149 0.9720 -0.0652
C69 C 0.8544 1.0453 -0.0509
H69 H 0.8811 1.0313 -0.0464
C70 C 0.8547 1.1010 -0.0462
H70 H 0.8816 1.1251 -0.0386
C71 C 0.7751 1.3980 -0.0289
H71A H 0.7585 1.4287 -0.0279
H71B H 0.7966 1.3972 -0.0201
C72 C 0.8213 1.4164 -0.0412
C73 C 0.8689 1.3985 -0.0413
H73 H 0.8750 1.3781 -0.0334
C74 C 0.9078 1.4105 -0.0531
H74 H 0.9403 1.3982 -0.0532
C75 C 0.8990 1.4404 -0.0648
H75 H 0.9255 1.4485 -0.0728
C76 C 0.8514 1.4583 -0.0646
H76 H 0.8454 1.4787 -0.0726
C77 C 0.8126 1.4463 -0.0529
H77 H 0.7800 1.4585 -0.0528
C78 C 0.8054 1.4937 0.0099
H78A H 0.7968 1.5270 0.0140
H78B H 0.8271 1.4821 0.0173
C80 C 0.9021 1.5089 -0.0041
H80 H 0.9090 1.4836 0.0026
C79 C 0.8564 1.5281 -0.0016
C84 C 0.8462 1.5651 -0.0115
H84 H 0.8149 1.5782 -0.0098
C83 C 0.8817 1.5829 -0.0239
H83 H 0.8747 1.6082 -0.0306
C82 C 0.9274 1.5637 -0.0264
H82 H 0.9517 1.5759 -0.0348
C81 C 0.9376 1.5267 -0.0165
H81 H 0.9689 1.5136 -0.0182
C85 C 0.6191 1.4936 0.0135
H85A H 0.6406 1.4792 0.0203
H85B H 0.6417 1.4980 0.0045
C86 C 0.6410 1.5635 0.0177
C87 C 0.6429 1.5900 0.0308
H87 H 0.6587 1.5776 0.0387
C88 C 0.6216 1.6347 0.0324
H88 H 0.6229 1.6528 0.0413
C89 C 0.5984 1.6528 0.0209
H89 H 0.5839 1.6834 0.0220
C90 C 0.5965 1.6263 0.0078
H90 H 0.5806 1.6387 -0.0001
C91 C 0.6177 1.5816 0.0062
H91 H 0.6164 1.5635 -0.0027
C92 C 0.3346 1.2099 -0.0446
H92A H 0.3319 1.2202 -0.0346
H92B H 0.3765 1.2450 -0.0483
C93 C 0.2800 1.2116 -0.0525
C98 C 0.2761 1.1921 -0.0663
H98 H 0.3091 1.1853 -0.0702
C97 C 0.2236 1.1824 -0.0745
H97 H 0.2209 1.1690 -0.0840
C96 C 0.1751 1.1922 -0.0689
H96 H 0.1393 1.1856 -0.0745
C95 C 0.1790 1.2117 -0.0551
H95 H 0.1459 1.2184 -0.0512
C94 C 0.2315 1.2214 -0.0468
H94 H 0.2342 1.2347 -0.0374
C99 C 0.5064 1.2389 -0.0386
H99A H 0.4614 1.2216 -0.0421
H99B H 0.5034 1.2344 -0.0283
C100 C 0.5428 1.3111 -0.0417
C101 C 0.5862 1.3424 -0.0527
H101 H 0.5853 1.3186 -0.0607
C102 C 0.6309 1.4087 -0.0518
H102 H 0.6605 1.4301 -0.0592
C103 C 0.6321 1.4436 -0.0400
H103 H 0.6627 1.4889 -0.0394
C104 C 0.5888 1.4123 -0.0291
H104 H 0.5896 1.4361 -0.0210
C105 C 0.5441 1.3460 -0.0300
H105 H 0.5145 1.3246 -0.0225
C106 C 0.1922 1.1760 0.0396
H10A H 0.1539 1.1348 0.0365
H10B H 0.2084 1.1666 0.0484
C107 C 0.1696 1.2247 0.0430
C108 C 0.1842 1.2692 0.0538
H108 H 0.2082 1.2685 0.0617
C109 C 0.1635 1.3146 0.0530
H109 H 0.1735 1.3450 0.0604
C110 C 0.1285 1.3157 0.0415
H110 H 0.1145 1.3468 0.0410
C111 C 0.1140 1.2712 0.0307
H111 H 0.0900 1.2719 0.0228
C112 C 0.1345 1.2257 0.0314
H112 H 0.1247 1.1954 0.0240
S0AA S 0.5528 1.0109 -0.0524
C0AA C 0.5381 1.0296 -0.0680
H0AA H 0.5093 0.9856 -0.0719
H0AB H 0.5083 1.0460 -0.0656
C262 C 0.5693 1.0684 -0.0815
C29 C 0.6003 1.0474 -0.0908
H29 H 0.5758 1.0075 -0.0957
C62 C 0.6672 1.0848 -0.0928
H62 H 0.6885 1.0705 -0.0991
C32 C 0.7030 1.1431 -0.0856
H32 H 0.7487 1.1687 -0.0870
C36 C 0.6720 1.1641 -0.0764
H36 H 0.6965 1.2040 -0.0715
C27 C 0.6051 1.1267 -0.0743
H27 H 0.5838 1.1410 -0.0680
C6AA C 0.8780 1.3323 0.0298
C44 C 0.8639 1.3787 0.0349
H44 H 0.8201 1.3696 0.0352
C23 C 0.9140 1.4386 0.0395
H23 H 0.9044 1.4704 0.0430
C14 C 0.9781 1.4520 0.0390
H14 H 1.0123 1.4929 0.0422
C8 C 0.9922 1.4055 0.0339
H8 H 1.0360 1.4146 0.0336
C18 C 0.9421 1.3456 0.0293
H18 H 0.9518 1.3139 0.0258
C7AA C 0.8208 1.2703 0.0244
H7AA H 0.7826 1.2590 0.0304
H7AB H 0.8310 1.2347 0.0252

#END
